# Supplementary material for: Host Glycan Sugar-Specific Pathways in Streptococcus pneumonia: Galactose as a Key Sugar in Colonisation and Infection
Source: PLoS One. 2015 Mar 31;10(3):e0121042. doi: 10.1371/journal.pone.0121042 (PMC4380338; doi:10.1371/journal.pone.0121042)
Supplement: S8 Table — (XLSX) [file pone.0121042.s014.xlsx]

## Sheet: Sheet1
S8 Table. Galactose metabolic genes in different S. pneumoniae strains1
Strains	Genes
	lacA	lacB	lacC	lacD	galE-1	galE-2	galT-1	galT-2	galK	galM	pgm
D39	SPD_1053	SPD_1052	SPD_1051	SPD_1050	SPD_1432	SPD_1612	SPD_1613	SPD_1633	SPD_1634	SPD_0071	SPD_1326
TIGR4	SP_0066|SP_0066|NP_344615.1|GeneID:929828|0.0|1	SP_1190|SP_1190|NP_345659.1|GeneID:931704|0.0|1	SP_1191|SP_1191|NP_345660.1|GeneID:931705|0.0|1	SP_1192|SP_1192|NP_345661.1|GeneID:931706|9e-127|1	SP_1193|SP_1193|NP_345662.1|GeneID:931707|1e-99|1	SP_1498|SP_1498|NP_345949.1|GeneID:931340|0.0|1	SP_1607|SP_1607|NP_346051.1|GeneID:931229|0.0|2	SP_1828|SP_1828|NP_346261.1|GeneID:931007|0.0|2	SP_1829|SP_1829|NP_346262.1|GeneID:931006|0.0|2	SP_1852|SP_1852|NP_346284.1|GeneID:930983|0.0|2	SP_1853|SP_1853|NP_346285.1|GeneID:930981|0.0|1
R6	spr0065|galM|NP_357659.1|GeneID:932955|0.0|1	spr1073|lacD|NP_358666.1|GeneID:933800|0.0|1	spr1074|lacC|NP_358667.1|GeneID:933209|0.0|1	spr1075|lacB|NP_358668.1|GeneID:933958|9e-128|1	spr1076|lacA|NP_358669.1|GeneID:933185|3e-100|1	spr1351|pgm|NP_358944.1|GeneID:934575|0.0|1	spr1460|galE|NP_359053.1|GeneID:933804|0.0|2	spr1647|galE|NP_359239.1|GeneID:933268|0.0|2	spr1648|galT|NP_359240.1|GeneID:932967|0.0|2	spr1667|galT|NP_359259.1|GeneID:933029|0.0|2	spr1668|galK|NP_359260.1|GeneID:933086|0.0|1
G54	SPG_0070|SPG_0070|YP_002036785.1|GeneID:6480193|0.0|1	SPG_1085|lacD|YP_002037795.1|GeneID:6479088|0.0|1	SPG_1086|lacC|YP_002037796.1|GeneID:6478686|0.0|1	SPG_1087|lacB|YP_002037797.1|GeneID:6480347|9e-127|1	SPG_1088|lacA|YP_002037798.1|GeneID:6480700|4e-100|1	SPG_1421|SPG_1421|YP_002038128.1|GeneID:6480668|0.0|1	SPG_1531|SPG_1531|YP_002038236.1|GeneID:6479373|0.0|2	SPG_1531|SPG_1531|YP_002038236.1|GeneID:6479373|3e-137|2	SPG_1737|SPG_1737|YP_002038441.1|GeneID:6478868|0.0|1	SPG_1737|SPG_1737|YP_002038441.1|GeneID:6478868|0.0|1	SPG_1738|SPG_1738|YP_002038442.1|GeneID:6480580|0.0|1
670_6B	SP670_0143|SP670_0143|YP_003878325.1|GeneID:9728873|0.0|1	SP670_1086|lacD|YP_003879249.1|GeneID:9729805|0.0|1	SP670_1085|lacC|YP_003879248.1|GeneID:9729804|0.0|1	SP670_1084|lacB|YP_003879247.1|GeneID:9729803|1e-127|1	SP670_1083|lacA|YP_003879246.1|GeneID:9729802|4e-100|1	SP670_0799|SP670_0799|YP_003878966.1|GeneID:9729520|0.0|1	SP670_1691|SP670_1691|YP_003879847.1|GeneID:9730406|0.0|2	SP670_1903|SP670_1903|YP_003880055.1|GeneID:9730616|0.0|2	SP670_1904|SP670_1904|YP_003880056.1|GeneID:9730617|0.0|2	SP670_1927|SP670_1927|YP_003880079.1|GeneID:9730640|0.0|2	SP670_1928|galK|YP_003880080.1|GeneID:9730641|0.0|1
70585	SP70585_0132|SP70585_0132|YP_002739444.1|GeneID:7683722|0.0|1	SP70585_1240|lacD|YP_002740485.1|GeneID:7684238|0.0|1	SP70585_1241|lacC|YP_002740486.1|GeneID:7683262|0.0|1	SP70585_1242|lacB|YP_002740487.1|GeneID:7683690|1e-127|1	SP70585_1243|lacA|YP_002740488.1|GeneID:7682913|2e-99|1	SP70585_1536|SP70585_1536|YP_002740766.1|GeneID:7683612|0.0|1	SP70585_1647|galE|YP_002740872.1|GeneID:7684655|0.0|1	SP70585_1647|galE|YP_002740872.1|GeneID:7684655|2e-137|1	SP70585_1907|galT|YP_002741124.1|GeneID:7683577|0.0|1	SP70585_1907|galT|YP_002741124.1|GeneID:7683577|0.0|1	SP70585_1908|galK|YP_002741125.1|GeneID:7683539|0.0|1
A026	T308_00260|T308_00260|REF_PRJNA222882:T308_00260|GeneID:17438499|0.0|1	T308_04815|T308_04815|REF_PRJNA222882:T308_04815|GeneID:17439402|0.0|1	T308_04810|T308_04810|REF_PRJNA222882:T308_04810|GeneID:17439401|0.0|1	T308_04805|T308_04805|REF_PRJNA222882:T308_04805|GeneID:17439400|9e-127|1	T308_04800|T308_04800|REF_PRJNA222882:T308_04800|GeneID:17439399|7e-99|1	T308_06785|T308_06785|REF_PRJNA222882:T308_06785|GeneID:17439792|0.0|1	T308_07310|T308_07310|REF_PRJNA222882:T308_07310|GeneID:17439896|0.0|2	T308_08295|T308_08295|REF_PRJNA222882:T308_08295|GeneID:17440090|0.0|2	T308_08300|T308_08300|REF_PRJNA222882:T308_08300|GeneID:17440091|0.0|2	T308_08395|T308_08395|REF_PRJNA222882:T308_08395|GeneID:17440110|0.0|2	T308_08400|T308_08400|REF_PRJNA222882:T308_08400|GeneID:17440111|0.0|1
AP200	SPAP_0114|SPAP_0114|YP_003875710.1|GeneID:9726131|0.0|1	SPAP_1217|SPAP_1217|YP_003876807.1|GeneID:9727232|0.0|1	SPAP_1218|SPAP_1218|YP_003876808.1|GeneID:9727233|0.0|1	SPAP_1219|SPAP_1219|YP_003876809.1|GeneID:9727234|2e-126|1	SPAP_1220|SPAP_1220|YP_003876810.1|GeneID:9727235|4e-100|1	SPAP_1521|SPAP_1521|YP_003877109.1|GeneID:9727536|0.0|1	SPAP_1628|SPAP_1628|YP_003877214.1|GeneID:9727642|0.0|3	SPAP_1824|SPAP_1824|YP_003877409.1|GeneID:9727838|0.0|2	SPAP_1825|SPAP_1825|YP_003877410.1|GeneID:9727839|0.0|2	SPAP_1848|SPAP_1848|YP_003877433.1|GeneID:9727862|0.0|2	SPAP_1849|SPAP_1849|YP_003877434.1|GeneID:9727863|0.0|1
ATCC_700669	SPN23F_00810|SPN23F_00810|YP_002510165.1|GeneID:7328641|0.0|1	SPN23F_10890|lacD2|YP_002511048.1|GeneID:7328099|0.0|1	SPN23F_10900|lacC2|YP_002511049.1|GeneID:7328094|0.0|1	SPN23F_10910|lacB1|YP_002511050.1|GeneID:7328093|9e-128|1	SPN23F_10920|lacA|YP_002511051.1|GeneID:7328092|6e-99|1	SPN23F_14630|pgmA|YP_002511364.1|GeneID:7328703|0.0|1	SPN23F_16210|galE|YP_002511515.1|GeneID:7328817|0.0|2	SPN23F_18460|galE|YP_002511723.1|GeneID:7329376|0.0|2	SPN23F_18470|SPN23F_18470|YP_002511724.1|GeneID:7328581|0.0|2	SPN23F_18670|galT|YP_002511743.1|GeneID:7329392|0.0|2	SPN23F_18680|galK|YP_002511744.1|GeneID:7328584|0.0|1
CGSP14	SPCG_0067|galM|YP_001834784.1|GeneID:6218128|0.0|1	SPCG_1108|lacD|YP_001835825.1|GeneID:6217572|0.0|1	SPCG_1107|lacC|YP_001835824.1|GeneID:6217879|0.0|1	SPCG_1106|lacB|YP_001835823.1|GeneID:6217990|1e-127|1	SPCG_1105|lacA|YP_001835822.1|GeneID:6217984|4e-100|1	SPCG_1481|pgm|YP_001836198.1|GeneID:6217664|0.0|1	SPCG_1588|galE|YP_001836305.1|GeneID:6217784|0.0|1	SPCG_1588|galE|YP_001836305.1|GeneID:6217784|2e-137|1	SPCG_1826|galT|YP_001836543.1|GeneID:6217075|0.0|1	SPCG_1826|galT|YP_001836543.1|GeneID:6217075|0.0|1	SPCG_1827|galK|YP_001836544.1|GeneID:6217626|0.0|1
gamPNI0373	HMPREF1038_00130|galM|YP_006742338.1|GeneID:13695663|0.0|1	HMPREF1038_01197|HMPREF1038_01197|YP_006743360.1|GeneID:13694484|0.0|1	HMPREF1038_01198|HMPREF1038_01198|YP_006743361.1|GeneID:13694485|0.0|1	HMPREF1038_01199|HMPREF1038_01199|YP_006743362.1|GeneID:13694486|9e-128|1	HMPREF1038_01200|HMPREF1038_01200|YP_006743363.1|GeneID:13694487|2e-99|1	HMPREF1038_01481|HMPREF1038_01481|YP_006743634.1|GeneID:13694764|0.0|1	HMPREF1038_01592|galE|YP_006743742.1|GeneID:13694904|0.0|2	HMPREF1038_01592|galE|YP_006743742.1|GeneID:13694904|2e-137|2	HMPREF1038_01821|HMPREF1038_01821|YP_006743965.1|GeneID:13695131|0.0|1	HMPREF1038_01821|HMPREF1038_01821|YP_006743965.1|GeneID:13695131|0.0|1	HMPREF1038_01822|HMPREF1038_01822|YP_006743966.1|GeneID:13695132|0.0|1
Hungary19A_6	SPH_0172|SPH_0172|YP_001693594.1|GeneID:6028868|0.0|1	SPH_1308|lacD|YP_001694629.1|GeneID:6029119|0.0|1	SPH_1309|lacC|YP_001694630.1|GeneID:6028693|0.0|1	SPH_1310|lacB|YP_001694631.1|GeneID:6028237|1e-127|1	SPH_1311|lacA|YP_001694632.1|GeneID:6028658|4e-100|1	SPH_1610|SPH_1610|YP_001694905.1|GeneID:6029914|0.0|1	SPH_1720|galE|YP_001695005.1|GeneID:6029325|0.0|1	SPH_1720|galE|YP_001695005.1|GeneID:6029325|3e-137|1	SPH_1968|galT|YP_001695219.1|GeneID:6028304|0.0|1	SPH_1968|galT|YP_001695219.1|GeneID:6028304|0.0|1	SPH_1969|galK|YP_001695220.1|GeneID:6027916|0.0|1
INV104	INV104_00560|INV104_00560|YP_006061766.1|GeneID:12890334|0.0|1	INV104_10250|lacD2|YP_006062675.1|GeneID:12889297|0.0|1	INV104_10260|lacC2|YP_006062676.1|GeneID:12889298|0.0|1	INV104_10270|lacB1|YP_006062677.1|GeneID:12889299|9e-128|1	INV104_10280|lacA|YP_006062678.1|GeneID:12889300|3e-100|1	INV104_12720|pgmA|YP_006062901.1|GeneID:12889544|0.0|1	INV104_13750|galE|YP_006063000.1|GeneID:12889647|0.0|1	INV104_13750|galE|YP_006063000.1|GeneID:12889647|1e-136|1	INV104_15910|galT|YP_006063206.1|GeneID:12889863|0.0|1	INV104_15910|galT|YP_006063206.1|GeneID:12889863|0.0|1	INV104_15920|galK|YP_006063207.1|GeneID:12889864|0.0|1
INV200	SPNINV200_00640|SPNINV200_00640|YP_006065421.1|GeneID:12892837|0.0|1	SPNINV200_10400|lacD2|YP_006066334.1|GeneID:12893843|0.0|1	SPNINV200_10390|lacC2|YP_006066333.1|GeneID:12893842|0.0|1	SPNINV200_10380|lacB1|YP_006066332.1|GeneID:12893841|9e-128|1	SPNINV200_10370|lacA|YP_006066331.1|GeneID:12893840|4e-100|1	SPNINV200_13340|pgmA|YP_006066606.1|GeneID:12894137|0.0|1	SPNINV200_14390|galE|YP_006066707.1|GeneID:12894242|0.0|1	SPNINV200_14390|galE|YP_006066707.1|GeneID:12894242|2e-137|1	SPNINV200_16720|galT|YP_006066933.1|GeneID:12894475|0.0|1	SPNINV200_16720|galT|YP_006066933.1|GeneID:12894475|0.0|1	SPNINV200_16730|galK|YP_006066934.1|GeneID:12894476|0.0|1
JJA	SPJ_0096|SPJ_0096|YP_002735212.1|GeneID:7679307|0.0|1	SPJ_1106|lacD|YP_002736172.1|GeneID:7678952|0.0|1	SPJ_1107|lacC|YP_002736173.1|GeneID:7679693|0.0|1	SPJ_1108|lacB|YP_002736174.1|GeneID:7678624|9e-127|1	SPJ_1109|lacA|YP_002736175.1|GeneID:7679099|4e-100|1	SPJ_1399|SPJ_1399|YP_002736453.1|GeneID:7678642|0.0|1	SPJ_1513|galE1|YP_002736560.1|GeneID:7679002|0.0|2	SPJ_1735|galE2|YP_002736778.1|GeneID:7679225|0.0|2	SPJ_1736|galT1|YP_002736779.1|GeneID:7679139|0.0|2	SPJ_1757|galT2|YP_002736798.1|GeneID:7679807|0.0|2	SPJ_1758|galK|YP_002736799.1|GeneID:7679467|0.0|1
OXC141	SPNOXC_01030|SPNOXC_01030|YP_006063636.1|GeneID:12892523|0.0|1	SPNOXC_10670|lacD2|YP_006064512.1|GeneID:12892053|0.0|1	SPNOXC_10680|lacC2|YP_006064513.1|GeneID:12892054|0.0|1	SPNOXC_10690|lacB1|YP_006064514.1|GeneID:12892055|8e-127|1	SPNOXC_10700|lacA|YP_006064515.1|GeneID:12892056|3e-100|1	SPNOXC_13110|pgmA|YP_006064725.1|GeneID:12892294|0.0|2	SPNOXC_14110|galE|YP_006064821.1|GeneID:12892394|0.0|1	SPNOXC_14110|galE|YP_006064821.1|GeneID:12892394|2e-137|1	SPNOXC_16250|galT|YP_006065024.1|GeneID:12891359|0.0|1	SPNOXC_16250|galT|YP_006065024.1|GeneID:12891359|0.0|1	SPNOXC_16260|galK|YP_006065025.1|GeneID:12891360|0.0|1
P1031	SPP_0130|SPP_0130|YP_002737365.1|GeneID:7681722|0.0|1	SPP_1231|lacD|YP_002738374.1|GeneID:7682622|0.0|1	SPP_1232|lacC|YP_002738375.1|GeneID:7680790|0.0|1	SPP_1233|lacB|YP_002738376.1|GeneID:7682869|9e-128|1	SPP_1234|lacA|YP_002738377.1|GeneID:7682635|2e-99|1	SPP_1518|SPP_1518|YP_002738635.1|GeneID:7682217|0.0|1	SPP_1628|galE2|YP_002738740.1|GeneID:7681911|0.0|2	SPP_1628|galE2|YP_002738740.1|GeneID:7681911|4e-137|2	SPP_1852|galT|YP_002738951.1|GeneID:7681641|0.0|1	SPP_1852|galT|YP_002738951.1|GeneID:7681641|0.0|1	SPP_1853|galK|YP_002738952.1|GeneID:7681858|0.0|1
SPN034156	SPN034156_11710|SPN034156_11710|YP_007765453.1|GeneID:15313175|0.0|1	SPN034156_01550|lacD2|YP_007764514.1|GeneID:15314122|0.0|1	SPN034156_01560|lacC2|YP_007764515.1|GeneID:15312766|0.0|1	SPN034156_01570|lacB1|YP_007764516.1|GeneID:15313128|8e-127|1	SPN034156_01580|lacA|YP_007764517.1|GeneID:15314298|3e-100|1	SPN034156_03990|pgmA|YP_007764726.1|GeneID:15314080|0.0|2	SPN034156_04980|galE|YP_007764821.1|GeneID:15313158|0.0|1	SPN034156_04980|galE|YP_007764821.1|GeneID:15313158|2e-137|1	SPN034156_06980|galT|YP_007765009.1|GeneID:15313148|0.0|1	SPN034156_06980|galT|YP_007765009.1|GeneID:15313148|0.0|1	SPN034156_06990|galK|YP_007765010.1|GeneID:15313130|0.0|1
SPN034183	SPN034183_01090|SPN034183_01090|YP_007813800.1|GeneID:15316268|0.0|1	SPN034183_10670|lacD2|YP_007814667.1|GeneID:15315196|0.0|1	SPN034183_10680|lacC2|YP_007814668.1|GeneID:15315524|0.0|1	SPN034183_10690|lacB1|YP_007814669.1|GeneID:15315420|8e-127|1	SPN034183_10700|lacA|YP_007814670.1|GeneID:15314679|3e-100|1	SPN034183_13100|pgmA|YP_007814881.1|GeneID:15315744|0.0|2	SPN034183_14090|galE|YP_007814975.1|GeneID:15315756|0.0|1	SPN034183_14090|galE|YP_007814975.1|GeneID:15315756|2e-137|1	SPN034183_16280|galT|YP_007815179.1|GeneID:15314538|0.0|1	SPN034183_16280|galT|YP_007815179.1|GeneID:15314538|0.0|1	SPN034183_16290|galK|YP_007815180.1|GeneID:15315034|0.0|1
SPN994038	SPN994038_01090|SPN994038_01090|YP_007811982.1|GeneID:15317785|0.0|1	SPN994038_10560|lacD2|YP_007812845.1|GeneID:15317750|0.0|1	SPN994038_10570|lacC2|YP_007812846.1|GeneID:15316890|0.0|1	SPN994038_10580|lacB1|YP_007812847.1|GeneID:15317206|8e-127|1	SPN994038_10590|lacA|YP_007812848.1|GeneID:15317776|3e-100|1	SPN994038_12990|pgmA|YP_007813058.1|GeneID:15316697|0.0|2	SPN994038_13980|galE|YP_007813153.1|GeneID:15317358|0.0|1	SPN994038_13980|galE|YP_007813153.1|GeneID:15317358|2e-137|1	SPN994038_16170|galT|YP_007813359.1|GeneID:15317536|0.0|1	SPN994038_16170|galT|YP_007813359.1|GeneID:15317536|0.0|1	SPN994038_16180|galK|YP_007813360.1|GeneID:15317211|0.0|1
SPN994039	SPN994039_01090|SPN994039_01090|YP_007762656.1|GeneID:15319150|0.0|1	SPN994039_10570|lacD2|YP_007763519.1|GeneID:15319663|0.0|1	SPN994039_10580|lacC2|YP_007763520.1|GeneID:15319825|0.0|1	SPN994039_10590|lacB1|YP_007763521.1|GeneID:15318841|8e-127|1	SPN994039_10600|lacA|YP_007763522.1|GeneID:15318803|3e-100|1	SPN994039_13000|pgmA|YP_007763732.1|GeneID:15318850|0.0|2	SPN994039_13990|galE|YP_007763826.1|GeneID:15319503|0.0|1	SPN994039_13990|galE|YP_007763826.1|GeneID:15319503|2e-137|1	SPN994039_16180|galT|YP_007764033.1|GeneID:15318996|0.0|1	SPN994039_16180|galT|YP_007764033.1|GeneID:15318996|0.0|1	SPN994039_16190|galK|YP_007764034.1|GeneID:15319135|0.0|1
SPNA45	SPNA45_01963|SPNA45_01963|YP_006702322.1|GeneID:13653306|0.0|1	SPNA45_01452|SPNA45_01452|YP_006701858.1|GeneID:13652797|0.0|1	SPNA45_01453|SPNA45_01453|YP_006701859.1|GeneID:13652798|0.0|1	SPNA45_01454|SPNA45_01454|YP_006701860.1|GeneID:13652799|2e-127|1	SPNA45_01455|SPNA45_01455|YP_006701861.1|GeneID:13652800|3e-100|1	SPNA45_00722|pgmA|YP_006701190.1|GeneID:13652070|0.0|2	SPNA45_00620|galE|YP_006701097.1|GeneID:13651968|0.0|2	SPNA45_00418|SPNA45_00418|YP_006700907.1|GeneID:13651768|0.0|2	SPNA45_00417|SPNA45_00417|YP_006700906.1|GeneID:13651767|0.0|2	SPNA45_00399|galT|YP_006700891.1|GeneID:13651749|0.0|2	SPNA45_00398|galK|YP_006700890.1|GeneID:13651748|0.0|1
ST556	MYY_0140|MYY_0140|YP_006252338.1|GeneID:12900678|0.0|1	MYY_1045|MYY_1045|YP_006253238.1|GeneID:12900478|0.0|1	MYY_1044|MYY_1044|YP_006253237.1|GeneID:12900477|0.0|1	MYY_1043|MYY_1043|YP_006253236.1|GeneID:12900476|9e-127|1	MYY_1042|MYY_1042|YP_006253235.1|GeneID:12900475|7e-99|1	MYY_1427|MYY_1427|YP_006253619.1|GeneID:12901770|0.0|1	MYY_1537|MYY_1537|YP_006253729.1|GeneID:12901881|0.0|2	MYY_1727|MYY_1727|YP_006253917.1|GeneID:12902071|0.0|2	MYY_1728|MYY_1728|YP_006253918.1|GeneID:12902072|0.0|2	MYY_1747|MYY_1747|YP_006253937.1|GeneID:12902091|0.0|2	MYY_1748|MYY_1748|YP_006253938.1|GeneID:12902092|0.0|1
Taiwan19F_14	SPT_0103|SPT_0103|YP_002741615.1|GeneID:7685477|0.0|1	SPT_1036|lacD|YP_002742479.1|GeneID:7686698|0.0|1	SPT_1035|lacC|YP_002742478.1|GeneID:7685228|0.0|1	SPT_1034|lacB|YP_002742477.1|GeneID:7686601|9e-127|1	SPT_1033|lacA|YP_002742476.1|GeneID:7685628|7e-99|1	SPT_1435|SPT_1435|YP_002742841.1|GeneID:7685433|0.0|1	SPT_1547|galE1|YP_002742948.1|GeneID:7685643|0.0|2	SPT_1748|galE2|YP_002743136.1|GeneID:7685733|0.0|2	SPT_1749|galT1|YP_002743137.1|GeneID:7685524|0.0|2	SPT_1769|galT2|YP_002743155.1|GeneID:7686614|0.0|2	SPT_1770|galK|YP_002743156.1|GeneID:7685612|0.0|1
TCH8431_19A	HMPREF0837_10354|HMPREF0837_10354|YP_003723796.1|GeneID:9343608|0.0|1	HMPREF0837_11310|lacD|YP_003724752.1|GeneID:9344568|0.0|1	HMPREF0837_11309|lacC|YP_003724751.1|GeneID:9344567|0.0|1	HMPREF0837_11308|lacB|YP_003724750.1|GeneID:9344566|9e-127|1	HMPREF0837_11307|lacA|YP_003724749.1|GeneID:9344565|7e-99|1	HMPREF0837_11732|pgcA|YP_003725174.1|GeneID:9344995|0.0|1	HMPREF0837_11843|galE|YP_003725285.1|GeneID:9345107|0.0|2	HMPREF0837_12053|galE2|YP_003725495.1|GeneID:9345319|0.0|2	HMPREF0837_12054|galT1|YP_003725496.1|GeneID:9345320|0.0|2	HMPREF0837_12075|galT2|YP_003725517.1|GeneID:9345341|0.0|2	HMPREF0837_12076|galK|YP_003725518.1|GeneID:9345342|0.0|1
1 The table was obtained by a unidirectional Blast search, where the genes of S. pneumoniae D39 was used a query to find homologs in the 25 other genomes. Only the best hit in each genome is shown. Each cell contains the locus tag, e-value and the number of blast hits. The e-value is reflected in the blue color code. The darker the blue color, the lower the e-value (and more significant hit).
